# Supplementary material for: Reciprocal Regulation of Shh Trafficking and H2O2 Levels via a Noncanonical BOC-Rac1 Pathway
Source: Antioxidants (Basel). 2022 Apr 5;11(4):718. doi: 10.3390/antiox11040718 (PMC9025708; doi:10.3390/antiox11040718)
Supplement: Supplementary file 1 [file antioxidants-11-00718-s001.zip]

Archive with 1 entries (1 files):
- antioxidants-1618403-supplementary.pdf
